# Supplementary material for: Conformational equilibria and intrinsic affinities define integrin activation
Source: EMBO J. 2017 Jan 25;36(5):629–45. doi: 10.15252/embj.201695803 (PMC5331762; doi:10.15252/embj.201695803)
Supplement: Supplementary file 3 — Movie EV2 [file EMBJ-36-629-s003.zip]

Archive with 5 entries (4 files):
- Movie_EV2_Legend.docx
- Movie_EV2.mp4
- __MACOSX/
- __MACOSX/._Movie_EV2_Legend.docx
- __MACOSX/._Movie_EV2.mp4
